# Supplementary material for: Activity of biogenic silver nanoparticles in planktonic and biofilm-associated Corynebacterium pseudotuberculosis
Source: PeerJ. 2024 Feb 20;12:e16751. doi: 10.7717/peerj.16751 (PMC10885795; doi:10.7717/peerj.16751)
Supplement: Data S1 [file peerj-12-16751-s002.zip]

Archive with 5 entries (5 files):
- AgNP biofilm action.xlsx
- Biofilm AgNP action.xlsx
- Interference biofilm action.xlsx
- Interference consolidated biofilm.xlsx
- MIC AgNP.xlsx
