# Supplementary material for: Activity of biogenic silver nanoparticles in planktonic and biofilm-associated Corynebacterium pseudotuberculosis
Source: PeerJ. 2024 Feb 20;12:e16751. doi: 10.7717/peerj.16751 (PMC10885795; doi:10.7717/peerj.16751)
Supplement: Data S1 [file peerj-12-16751-s002.zip › Biofilm AgNP action.xlsx]

## Sheet: Consolidation 1
Biofilm consolidation (07.2020) - Raw data
Concentrations (mg/mL)	Isolates
	1002									N1									T1									VD7
	0h	0h	0h	24h	24h	24h	48h	48h	48h	0h	0h	0h	24h	24h	24h	48h	48h	48h	0h	0h	0h	24h	24h	24h	48h	48h	48h	0h	0h	0h	24h	24h	24h	48h	48h	48h
4	1.368	1.087	0.986	1.236	1.053	0.936	1.191	0.982	0.915	1.101	1.081	1.203	1.078	1.022	1.141	1.204	1.116	1.211	1.311	1.336	1.276	1.321	1.217	1.249	1.311	1.146	1.295	1.171	1.041	1.02	1.117	0.973	0.98	1.124	0.914	1.068
2	0.836	1.03	0.679	0.77	0.985	0.958	0.783	0.934	0.619	0.26	0.962	1.21	0.852	0.881	1.143	0.927	0.835	1.144	0.913	0.979	0.815	0.934	1.144	0.954	0.779	1.097	0.964	0.901	1.103	0.963	1.103	1.253	1.061	1.004	1.192	0.96
1	0.546	0.685	0.721	0.52	0.84	0.842	0.507	0.821	0.819	0.766	0.874	1.034	0.985	0.92	1.064	1.166	0.973	1.075	0.903	0.721	1.053	0.951	0.848	1.099	0.897	0.89	1.065	0.407	0.361	0.396	0.357	0.334	0.351	0.353	0.3517	0.356
0.5	0.575	0.636	0.619	0.829	0.894	0.833	0.86	0.855	0.836	0.723	0.848	0.705	0.884	0.966	0.809	0.923	1.066	0.8	0.751	0.747	0.737	0.9	0.909	0.888	0.823	0.933	0.948	0.516	0.664	0.57	0.763	0.819	0.786	0.72	0.803	0.91
0.25	0.0692	0.564	0.604	0.827	0.82	0.816	0.858	0.812	0.794	0.662	0.857	0.586	0.799	1.105	0.769	0.77	1.053	0.809	1.157	0.867	1.078	1.094	946	1.118	1.12	0.925	1.032	0.565	0.618	0.489	0.846	0.787	0.876	0.917	0.949	0.836
Control (Biofilm + H2O)	0.662	0.82	0.669	0.416	0.506	0.628	0.432	0.436	0.634	0.535	0.487	-	0.756	0.372	-	0.673	0.22	-	0.564	0.547	0.511	0.625	0.553	0.422	0.553	0.599	0.507	0.408	0.438	0.442	0.602	0.7	0.434	0.379	0.767	0.564
Biofilm consolidation (07.2020) - Raw data
Concentrations (mg/mL)	Isolates
	5									6									15									96
	0h	0h	0h	24h	24h	24h	48h	48h	48h	0h	0h	0h	24h	24h	24h	48h	48h	48h	0h	0h	0h	24h	24h	24h	48h	48h	48h	0h	0h	0h	24h	24h	24h	48h	48h	48h
4	0.997	0.959	0.944	0.986	0.877	0.87	0.994	0.86	0.82	0.689	0.727	0.71	0.739	0.717	0.624	0.761	0.719	0.613	0.788	0.755	0.779	0.73	0.693	0.702	0.822	0.667	0.705	0.784	0.837	0.805	0.714	0.722	0.954	0.673	0.704	0.812
2	0.603	0.611	0.636	0.588	0.574	0.597	0.55	0.543	0.581	0.432	0.38	0.432	0.447	0.346	0.381	0.388	0.374	0.347	0.434	0.459	0.479	0.403	0.421	0.393	0.392	0.419	0.415	0.452	0.442	0.442	0.403	0.392	0.4	0.391	0.383	0.383
1	0.451	0.53	0.519	0.413	0.504	0.491	0.395	0.489	0.476	0.391	0.373	0.382	0.368	0.35	0.34	0.38	0.313	0.355	0.341	0.327	0.308	0.332	0.308	0.303	0.347	0.305	0.329	0.312	0.31	0.32	0.282	0.269	0.292	0.278	0.274	0.288
0.5	0.374	0.419	0.45	0.379	0.41	0.414	0.4	0.473	0.467	0.26	0.284	0.278	0.234	0.286	0.262	0.249	0.26	0.46	0.261	0.268	0.218	0.273	0.232	0.205	0.273	0.232	0.212	0.261	0.262	0.25	0.232	0.228	0.225	0.233	0.222	0.235
0.25	0.335	0.393	0.339	0.335	0.387	0.345	0.37	0.464	0.366	0.168	0.165	0.159	0.156	0.148	0.141	0.138	0.161	0.149	0.211	0.208	0.183	0.191	0.197	0.169	0.195	0.2	0.176	0.351	0.231	0.218	0.276	0.202	0.204	0.279	0.193	0.121
Control (Biofilm + H2O)	0.328	0.294	0.297	0.288	0.279	0.315	0.27	0.254	0.292	0.127	0.151	0.131	0.152	0.15	0.267	0.138	0.195	0.23	0.173	0.171	0.159	0.179	0.156	0.141	0.166	0.169	0.17	0.193	0.168	0.161	0.153	0.179	0.164	0.189	0.185	0.175
Biofilm consolidation (07.2020) - Raw data
Concentrations (mg/mL)	Isolates
	CAPJ4									Media
	0h	0h	0h	24h	24h	24h	48h	48h	48h	0h	24h	48h
4	0.846	0.884	0.927	0.794	0.816	1.082	0.791	0.835	0.966	0.787	0.83	0.811
2	0.594	0.737	0.555	0.566	0.69	0.514	0.588	0.775	0.537	0.561	0.519	0.57
1	0.472	0.421	0.377	0.418	0.355	0.562	0.544	0.344	0.525	0.293	0.223	0.267
0.5	0.331	0.267	0.278	0.288	0.244	0.254	0.286	0.239	0.279	0.217	0.165	0.189
0.25	0.305	0.325	0.227	0.274	0.312	0.191	0.279	0.306	0.193	0.101	0.096	0.095
Control (Biofilm + H2O)	0.221	0.175	0.342	0.239	0.298	0.333	0.207	0.329	0.347	-	-	-

## Sheet: Consolidation inhibition 1
Biofilm consolidation (07.2020) - Raw data
Concentrations(mg/mL)	Reference strains
	1002												N1												T1
	24h	%	24h	%	24h	%	48h	%	48h	%	48h	%	24h	%	24h	%	24h	%	48h	%	48h	%	48h	%	24h	%	24h	%	24h	%	48h	%	48h	%	48h	%
4
2	0.502	105.738	0.301	-20.3704	0.357	2.88184	0.566	170.813	0.319	-1.54321	0.307	-2.53968	0.248	-56.4148	0.317	-3.93939	0.471	-38.1078	0.579	22.6695	0.336	13.1313	0.404	-44.0443	0.166	-11.2299	0.22	-16.9811	0.137	-55.5195	0.155	124.638	0.206	44.0559	0.101	-45.9893
1	0.468	91.8033	0.405	7.14286	0.193	-44.3804	0.463	121.531	0.347	7.09877	0.244	-22.5397	0.356	-37.4341	0.668	102.424	0.497	-34.6912	0.42	-44.8095	0.63	112.121	0.425	-41.1357	0.166	-11.2299	0.167	50.2674	0.18	-41.5584	0.142	105.797	0.14	-2.0979	0.153	-18.1818
0.5	0.475	94.6721	0.264	-30.1587	0.34	-2.01729	0.538	157.416	0.242	-25.3086	0.296	-6.03175	0.77	35.3251	0.303	-8.18182	0.341	-55.1905	0.746	-1.97109	0.307	3.367	0.314	-56.5097	0.169	-9.62567	0.281	63.1016	0.154	-50	0.142	105.797	0.201	40.5594	0.127	-32.0856
0.25	0.365	49.5902	0.631	66.9312	0.416	19.8847	0.27	29.1866	0.581	79.321	0.376	19.3651	0.346	-39.1916	0.54	63.6364	0.717	-5.78187	0.217	-71.4849	0.326	9.76431	0.804	11.3573	0.2	6.95187	0.305	41.7112	0.261	-15.2597	0.157	127.536	0.2	39.8601	0.236	26.2032
Control (Biofilm + H2O)	0.244	-	0.378	-	0.347	-	0.209	-	0.324	-	0.315	-	0.569	-	0.33	-	0.761	-	0.472	-	0.297	-	0.722	-	0.187	-	0.265	-	0.308	-	0.069	-	0.143	-	0.187	-
Biofilm consolidation (07.2020) - Raw data
Concentrations (mg/mL)	Clinical isolates
	5												6												15												96
	24h	%	24h	%	24h	%	48h	%	48h	%	48h	%	24h	%	24h	%	24h	%	48h	%	48h	%	48h	%	24h	%	24h	%	24h	%	48h	%	48h	%	48h	%	24h	%	24h	%	24h	%	48h	%	48h	%	48h	%
4
2	0.153	-39.5257	0.167	-5.64972	0.152	-11.1111	0.169	-15.0754	0.163	17.2662	0.176	89.2473	0.09	-49.7207	0.061	-67.3797	0.167	9.15033	0.077	-44.2029	0.052	-65.3333	0.16	25	0.024	-93.2961	0.052	-83.8509	0.108	-56.4516	0.019	-95.914	0.04	-83.1224	0.101	-48.9899	0.014	-93.8865	0.088	-64.6586	0.088	-64.6586	0.009	-96.7273	0.063	-67.8571	0.113	-49.3274
1	0.167	-33.9921	0.162	-8.47458	0.186	8.77193	0.137	-31.1558	0.145	4.31655	0.136	46.2366	0.05	-72.067	0.111	-40.6417	0.106	-30.719	0.029	-78.9855	0.101	-32.6667	0.095	-25.7812	0.101	-71.7877	0.097	-69.8758	0.073	-70.5645	0.08	-82.7957	0.052	-78.0591	0.028	-85.8586	0.146	-36.2445	0.134	-46.1847	0.134	-46.1847	0.1	-63.6364	0.086	-56.1224	0.081	-63.6771
0.5	0.211	-16.6008	0.258	45.7627	0.27	57.8947	0.245	23.1156	0.247	77.6978	0.249	167.742	0.094	-47.486	0.08	-57.2193	0.118	-22.8758	0.069	-50	0.057	-62	0.091	-28.9062	0.282	-21.2291	0.128	-60.2484	0.292	17.7419	0.264	-43.2258	0.1	-57.8059	0.171	-13.6364	0.091	-60.262	0.288	15.6627	0.288	15.6627	0.122	-55.6364	0.122	-37.7551	0.348	56.0538
0.25	0.071	-71.9368	0.101	-42.9379	0.206	20.4678	0.051	-74.3719	0.125	-10.0719	0.322	246.237	0.117	-34.6369	0.121	-35.2941	0.162	5.88235	0.093	-32.6087	0.07	-53.3333	0.15	17.1875	0.069	-80.7263	0.219	-31.9876	0.222	-10.4839	0.064	-86.2366	0.194	-18.1435	0.233	17.6768	0.208	-9.17031	0.282	13.253	0.282	13.253	0.129	-53.0909	0.133	-32.1429	0.22	-1.34529
Control (Biofilm + H2O)	0.253	-	0.177	-	0.171	-	0.199	-	0.139	-	0.093	-	0.179	-	0.187	-	0.153	-	0.138	-	0.15	-	0.128	-	0.358	-	0.322	-	0.248	-	0.465	-	0.237	-	0.198	-	0.229	-	0.249	-	0.249	-	0.275	-	0.196	-	0.223	-
Biofilm consolidation (07.2020) - Raw data
Concentrations (mg/mL)	Biofilm producer strain
	CAPJ4												Media
	24h	%	24h	%	24h	%	48h	%	48h	%	48h	%	0h	24h	48h
4													-	-
2	0.023	-81.6	0.01	-90.9091	0.019	-87.0748	0.041	-64.9573	0.024	-73.913	0.02	-83.3333	-	0.123	0.118
1	0.073	-41.6	0.038	-65.4545	0.051	-65.3061	0.041	-64.9573	0.023	-75	0.04	-66.6667	-	0.119	0.128
0.5	0.054	-56.8	0.061	-44.5455	0.126	-14.2857	0.05	-57.265	0.065	-29.3478	0.104	-13.3333	-	0.077	0.078
0.25	0.104	-16.8	0.035	-68.1818	0.148	0.680272	0.061	-47.8632	0.042	-54.3478	0.115	-4.16667	-	0.068	0.071
Control (Biofilm + H2O)	0.125	-	0.11	-	0.147	-	0.117	0	0.092	-	0.12	-	-		-

## Sheet: Consolidation inhibition 2
Biofilm consolidation (07.2020) - Raw data
Concentration (mg/mL)	Reference Strains
	1002												N1												T1												VD57
	24h	%	24h	%	24h	%	48h	%	48h	%	48h	%	24h	%	24h	%	24h	%	48h	%	48h	%	48h	%	24h	%	24h	%	24h	%	48h	%	48h	%	48h	%	24h	%	24h	%	24h	%	48h	%	48h	%	48h	%
4	0.406	-21.47	0.223	-56.8665	0.106	-79.4971	0.38	-24.1517	0.171	-65.8683	0.104	-79.2415	0.248	-54.827	0.192	-65.0273	0.311	-43.3515	0.393	-17.6101	0.305	-36.0587	0.4	-16.1426	0.491	-7.87992	0.387	-27.3921	0.419	-21.3884	0.5	-6.19137	0.316	-40.7129	0.465	-12.758	0.287	-50.4318	0.143	-75.3022	0.15	-74.0933	0.313	-45.0877	0.103	-81.9298	0.257	-54.9123
2	0.251	-51.4507	0.466	-9.8646	0.439	-15.087	0.213	-57.485	0.364	-27.3453	0.049	-90.2196	0.333	-39.3443	0.362	-34.0619	0.624	13.6612	0.357	-25.1572	0.265	-44.4444	0.574	20.3354	0.415	-22.1388	0.625	17.2608	0.435	-18.3865	0.209	-60.788	0.578	8.44278	0.445	-16.5103	0.584	0.863558	0.734	26.7703	0.542	-6.39033	0.434	-23.8596	0.622	9.12281	0.39	-31.5789
1	0.297	-42.5532	0.617	19.3424	0.619	19.7292	0.24	-52.0958	0.554	10.5788	0.552	10.1796	0.762	38.7978	0.697	26.9581	0.841	53.1876	0.899	88.4696	0.706	48.0084	0.808	69.392	0.728	36.5854	0.625	17.2608	0.876	64.3527	0.63	18.1989	0.667	25.1407	0.842	57.9737	0.134	-76.8566	0.111	-80.829	0.128	-77.8929	0.086	-84.9123	0.0847	-85.1404	0.089	-84.386
0.5	0.664	28.4333	0.729	41.0058	0.668	29.207	0.671	33.9321	0.666	32.9341	0.647	29.1417	0.719	30.9654	0.801	45.9016	0.644	17.3042	0.734	53.8784	0.877	83.8574	0.611	28.0922	0.735	37.8987	0.744	39.5872	0.723	35.6473	0.634	18.9493	0.768	44.0901	0.783	46.9043	0.598	3.28152	0.654	12.9534	0.621	7.25389	0.531	-6.84211	0.614	7.7193	0.721	26.4912
0.25	0.731	41.3926	0.724	40.0387	0.72	39.265	0.763	52.2954	0.717	43.1138	0.699	39.521	0.703	28.051	1.009	83.7887	0.673	22.5865	0.675	41.5094	0.958	100.839	0.714	49.6855	0.998	87.242	0.85	59.4747	1.022	91.7448	1.025	92.3077	0.829	55.5347	0.936	75.6098	0.75	29.5337	0.691	19.3437	0.78	34.715	0.822	44.2105	0.854	49.8246	0.741	30
Control (Biofilm + H2O)	0.516667	-	0.516667	-	0.516667	-	0.501	-	0.501	-	0.501	-	0.549	-	0.549	-	-	-	0.4465	-	0.4465	-	0.4465	-	0.533333	-	0.533333	-	0.533333	-	0.553	-	0.553	-	0.553	-	0.578667	-	0.578667	-	0.578667	-	0.57	-	0.57	-	0.57	-
Biofilm consolidation (07.2020) - Raw data
Concentration (mg/mL)	Clinical Isolates
	5												6												15												96
	24h	%	24h	%	24h	%	48h	%	48h	%	48h	%	24h	%	24h	%	24h	%	48h	%	48h	%	48h	%	24h	%	24h	%	24h	%	48h	%	48h	%	48h	%	24h	%	24h	%	24h	%	48h	%	48h	%	48h	%
4	0.156	-46.9388	0.047	-84.0136	0.04	-86.3946	0.183	-32.7206	0.049	-81.9853	0.009	-96.6912	-0.091	-147.895	-0.113	-159.474	-0.206	-208.421	-0.05	-126.596	-0.092	-148.936	-0.198	-205.319	-0.1	-162.893	-0.137	-186.164	-0.128	-180.503	0.011	-93.4524	-0.144	-185.714	-0.106	-163.095	-0.116	-170.303	-0.108	-165.455	0.124	-24.8485	-0.138	-175.41	-0.107	-158.47	0.001	-99.4536
2	0.069	-76.5306	0.055	-81.2925	0.078	-73.4694	-0.02	-107.353	-0.027	-109.926	0.011	-95.9559	-0.072	-137.895	-0.173	-191.053	-0.138	-172.632	-0.182	-196.809	-0.196	-204.255	-0.223	-218.617	-0.116	-172.956	-0.098	-161.635	-0.126	-179.245	-0.178	-205.952	-0.151	-189.881	-0.155	-192.262	-0.116	-170.303	-0.127	-176.97	-0.119	-172.121	-0.179	-197.814	-0.187	-202.186	-0.187	-202.186
1	0.19	-35.3741	0.281	-4.42177	0.268	-8.84354	0.128	-52.9412	0.222	-18.3824	0.209	-23.1618	0.145	-23.6842	0.127	-33.1579	0.117	-38.4211	0.113	-39.8936	0.046	-75.5319	0.088	-53.1915	0.109	-31.4465	0.085	-46.5409	0.08	-49.6855	0.08	-52.381	0.038	-77.381	0.062	-63.0952	0.059	-64.2424	0.046	-72.1212	0.069	-58.1818	0.011	-93.9891	0.007	-96.1749	0.021	-88.5246
0.5	0.214	-27.2109	0.245	-16.6667	0.249	-15.3061	0.211	-22.4265	0.284	4.41176	0.278	2.20588	0.069	-63.6842	0.121	-36.3158	0.097	-48.9474	0.06	-68.0851	0.071	-62.234	0.271	44.1489	0.108	-32.0755	0.067	-57.8616	0.04	-74.8428	0.084	-50	0.043	-74.4048	0.023	-86.3095	0.067	-59.3939	0.063	-61.8182	0.06	-63.6364	0.044	-75.9563	0.033	-81.9672	0.046	-74.8634
0.25	0.239	-18.7075	0.291	-1.02041	0.249	-15.3061	0.275	1.10294	0.369	35.6618	0.271	-0.367647	0.06	-68.4211	0.052	-72.6316	0.045	-76.3158	0.043	-77.1277	0.066	-64.8936	0.054	-71.2766	0.095	-40.2516	0.101	-36.478	0.073	-54.0881	0.1	-40.4762	0.105	-37.5	0.081	-51.7857	0.18	9.09091	0.106	-35.7576	0.108	-34.5455	0.184	0.546448	0.098	-46.4481	0.026	-85.7923
Control (Biofilm + H2O)	0.294	-	0.294	-	0.294	-	0.272	-	0.272	-	0.272	-	0.189667	-	0.189667	-	0.189667	-	0.187667	-	0.187667	-	0.187667	-	0.158667	-	0.158667	-	0.158667	-	0.168333	-	0.168333	-	0.168333	-	0.165333	-	0.165333	-	0.165333	-	0.183	-	0.183	-	0.183	-
Biofilm consolidation (07.2020) - Raw data
Concentration (mg/mL)	Biofilm producer strain
	CAPJ4												Medium
	24h	%	24h	%	24h	%	48h	%	48h	%	48h	%	0h	24h	48h
4	-0.036	-112.414	-0.014	-104.828	0.252	-13.1034	-0.02	-106.803	0.024	-91.8367	0.155	-47.2789	-	0.83	0.811					0.294333
2	0.047	-83.7931	0.171	-41.0345	-0.005	-101.724	0.018	-93.8776	0.205	-30.2721	-0.033	-111.224	-	0.519	0.57
1	0.195	-32.7586	0.132	-54.4828	0.339	16.8966	0.277	-5.78231	0.077	-73.8095	0.258	-12.2449	-	0.223	0.267
0.5	0.123	-57.5862	0.079	-72.7586	0.089	-69.3103	0.097	-67.0068	0.05	-82.9932	0.09	-69.3878	-	0.165	0.189
0.25	0.178	-38.6207	0.216	-25.5172	0.095	-67.2414	0.184	-37.415	0.211	-28.2313	0.098	-66.6667	-	0.096	0.095
Control (Biofilm + H2O)	0.29	-	0.29	-	0.29	-	0.294333		0.294333	-	0.294333	-	-	-	-

## Sheet: Consolidation 2
Concentration	1002															N1									T1
	24 h						48 h						24 h						48 h						24 h						48 h
4				21	57	80				24	66	79				55	65	43				17	36	16
2	0	20	0	51	9	15	0	2	2	58	27	90				39	34	0				25	44	0
1	0	0	44	43	0	0	0	25	22	52	0	0				0	0	0				0	0	0
0.5	0	30	2	0	0	0	0	79	6	0	0	0				0	0	0				0	0	0
0.25	0	0	0	0	0	0				0	0	0				0	0	0				0	0	0
Concentration	CAPJ4												5												6
	24 horas							48 h					24 h						48 h						24 h						48 h
4																47	84	86				33	81	97
2																76	84	73				100	100	96
1																35	4	8				53	18	23
0.5																27	17	15				22	0	0
0.25																19	1	15				0	0	0.3
Concentration	15												96
	24 h						48 h						24 h						48 h
4
2
1
0.5
0.25

## Sheet: Interference
Interference in biofilm formation
Concentrations (mg/mL)	Isolates
	1002						N1						T1
	Q	48h	48h	48h	Reduction (%)	Classification	Q	48h	48h	48h	Reduction (%)	Classification	Q	48h	48h	48h	Reduction (%)	Classification
4	0.232222	0.046	-0.009	0.007	-96.9828	Negativo	0.259167	-0.004	-0.009	-0.002	-100.772	Negativo	0.32175	-0.059	-0.05	-0.079	-124.534	Negativo
2	0.232222	0.194	0.177	0.153	-34.0517	Negativo	0.259167	0.149	0.14	0.154	-40.5405	Fraco	0.32175	0.07	0.066	0.065	-79.8137	Negativo
1	0.232222	0.173	0.174	0.128	-44.8276	Negativo	0.259167	0.142	0.166	0.157	-39.3822	Fraco	0.32175	0.07	0.066	0.057	-82.2981	Negativo
0.5	0.232222	0.123	0.115	0.105	-54.7414	Negativo	0.259167	0.171	0.135	0.125	-51.7375	Fraco	0.32175	0.074	0.066	0.068	-78.882	Negativo
0.25	0.232222	0.108	0.125	0.138	-40.5172	Negativo	0.259167	0.108	0.102	0.12	-53.668	Fraco	0.32175	0.085	0.065	0.092	-71.4286	Negativo
Interference in biofilm formation
Concentrations (mg/mL)	Isolates
	VD57						5						6
	Q	48h	48h	48h	Reduction (%)	Classification	Q	48h	48h	48h	Reduction (%)	Classification	Q	48h	48h	48h	Reduction (%)	Classification
4	0.263444	-0.06	-0.19	0.015	-94.2966	Negative	0.618667	0.292	0.177	0.197	-68.1745	Negative	0.327833	0.058	0.16	-0.021	-106.402	Weak
2	0.263444	0.052	0.047	0.038	-85.5513	Negative	0.618667	0.276	0.275	0.238	-61.5509	Negative	0.327833	0.083	0.1	0.075	-77.1341	Weak
1	0.263444	0.084	0.048	0.056	-78.7072	Negative	0.618667	0.215	0.206	0.228	-63.1664	Negative	0.327833	0.196	0.19	0.188	-42.6829	Weak
0.5	0.263444	0.046	0.077	0.098	-62.7376	Negative	0.618667	0.131	0.176	0.183	-70.4362	Negative	0.327833	0.08	0.105	0.106	-67.6829	Negative
0.25	0.263444	0.104	0.04	0.071	-73.0038	Negative	0.618667	0.157	0.173	0.191	-69.1438	Negative	0.327833	0.081	0.095	0.071	-78.3537	Negative
Interference in biofilm formation
Concentrations (mg/mL)	Isolates
	15						96						CAPJ4
	Q	48h	48h	48h	Reduction (%)	Classification	Q	48h	48h	48h	Reduction (%)	Classification	Q	48h	48h	48h	Reduction (%)	Classification
4	0.629	0.181	0.096	0.107	-82.9889	Negative	0.918111	0.218	0.227	0.345	-62.4183	Weak	0.428	0.04	0.081	0.108	-74.7664	Negative
2	0.629	0.226	0.219	0.204	-67.5676	Weak	0.918111	0.248	0.28	0.225	-75.4902	Weak	0.428	0.146	0.085	0.071	-83.4112	Negative
1	0.629	0.135	0.167	0.146	-76.7886	Negative	0.918111	0.177	0.222	0.235	-74.4009	Weak	0.428	0.062	0.155	0.052	-87.8505	Negative
0.5	0.629	0.088	0.088	0.084	-86.6455	Negative	0.918111	0.171	0.127	0.139	-84.8584	Negative	0.428	0.071	0.057	0.046	-89.2523	Negative
0.25	0.629	0.127	0.074	0.081	-87.1224	Negative	0.918111	0.201	0.138	0.137	-85.0763	Negtive	0.428	0.049	0.052	0.08	-81.3084	Negative
Positive control		Negative control
Isolates	48h	48h	-0.7	-0.659	#REF!	-0.632
1002	0.392	0.74	-0.169	-0.23	#REF!	-0.244
N1	0.35	0.315	-0.139	-0.046	#REF!	-0.149
VD57	0.23	0.201	-0.064	-0.078	#REF!	-0.089
T1	0.287	0.135	-0.056	-0.053	#REF!	-0.025
5	0.435	0.105
6	0.263		0.74	0.74		0.74
15	0.356		0.315	0.315		0.315
96	0.353		0.201	0.201		0.201
76	0.247		0.135	0.135		0.135
			0.105	0.105		0.105
Biofilm quantification	1	2	Mean
1002	0.167	0.252	0.2095
N1	0.115	0.149	0.132
VD57	0.165	0.348	0.2565
T1	0.228	0.268	0.248
5	0.481	0.715	0.598
6	0.34	0.3	0.32
15	0.352	0.139	0.2455
96	1.463	0.409	0.936
biofilm producer strain	0.406	0.6	0.503
Controle Negativo	0.108		0.108
DOA< DOCN = NEGATIVE;	DOA < 0,136
DOCN<DOA<2.DOCN = Weak	0,136 < DOA < 0,272
2.DOCN<DOA<4.DOCN = Moderate	0,273< DOA < 0,544
DOA>4. DOCN = Strong	DOA > 0,544
DOA = OD Isolate
DOCN= OD negative control

## Sheet: Interference Table
Concentration	1002			N1			T1
	48 h			48 h			48 h
4	80	100	97	100	100	100	100	100	100
2	16	24	43	42	46	41	78	80	80
1	25	25	45	45	36	39	78	80	82
0.5	47	50	55	34	48	52	77	80	79
0.25	53	46	41	58	61	54	74	80	71
Concentration	VD57			5			6
	48 h			48 h			48 h
4	100	100	94	53	71	68	82	51	100
2	80	82	86	55	56	62	75	70	77
1	68	82	79	65	67	63	40	42	43
0.5	83	71	63	79	72	70	76	68	68
0.25	60	85	73	75	72	69	75	71	78
Concentration	15			96			CAPJ4
	48 h			48 h			48 h
4	71	85	83	76	75	62	91	81	75
2	64	65	68	73	69	75	66	80	83
1	79	73	77	81	76	74	86	64	88
0.5	86	86	87	81	86	85	83	87	89
0.25	80	88	87	78	85	85	89	88	81
