# Supplementary material for: Activity of biogenic silver nanoparticles in planktonic and biofilm-associated Corynebacterium pseudotuberculosis
Source: PeerJ. 2024 Feb 20;12:e16751. doi: 10.7717/peerj.16751 (PMC10885795; doi:10.7717/peerj.16751)
Supplement: Data S1 [file peerj-12-16751-s002.zip › Interference biofilm action.xlsx]

## Sheet: Interference AgNP
Interference biofilm formation
Concentration (mg/mL)	Strain
	1002							N1							T1
	Q	48h	Reduction (%)	48h	Reduction (%)	48h	Reduction (%)	Q	48h	Reduction (%)	48h	Reduction (%)	48h	Reduction (%)	Q	48h	Reduction (%)	48h	Reduction (%)	48h	Reduction (%)
4	0.23	0.046	-80	-0.009	-103.913	0.007	-96.9565	0.259167	-0.004	-101.543	-0.009	-103.473	-0.002	-100.772	0.32175	-0.059	-118.337	-0.05	-115.54	-0.079	-124.553
2	0.23	0.194	-15.6522	0.177	-23.0435	0.153	-33.4783	0.259167	0.149	-42.508	0.14	-45.9807	0.154	-40.5788	0.32175	0.07	-78.244	0.066	-79.4872	0.065	-79.798
1	0.23	0.173	-24.7826	0.174	-24.3478	0.128	-44.3478	0.259167	0.142	-45.209	0.166	-35.9486	0.157	-39.4212	0.32175	0.07	-78.244	0.066	-79.4872	0.057	-82.2844
0.5	0.23	0.123	-46.5217	0.115	-50	0.105	-54.3478	0.259167	0.171	-34.0193	0.135	-47.91	0.125	-51.7685	0.32175	0.074	-77.0008	0.066	-79.4872	0.068	-78.8656
0.25	0.23	0.108	-53.0435	0.125	-45.6522	0.138	-40	0.259167	0.108	-58.328	0.102	-60.6431	0.12	-53.6977	0.32175	0.085	-73.582	0.065	-79.798	0.092	-71.4064
Interference biofilm formation
Concentration (mg/mL)	Strains
	VD57							5							6
	Q	48h	Reduction (%)	48h	Reduction (%)	48h	Reduction (%)	Q	48h	Reduction (%)	48h	Reduction (%)	48h	Reduction (%)	Q	48h	Reduction (%)	48h	Reduction (%)	48h	Reduction (%)
4	0.263444	-0.06	100	-0.19	100	0.015	-94.2966	0.618667	0.292	-52.8017	0.177	-71.3901	0.197	-68.1573	0.327833	0.058	-82.3081	0.16	-51.1947	-0.021	-106.406
2	0.263444	0.052	-80.2281	0.047	-82.1293	0.038	-85.5513	0.618667	0.276	-55.3879	0.275	-55.5496	0.238	-61.5302	0.327833	0.083	-74.6823	0.1	-69.4967	0.075	-77.1225
1	0.263444	0.084	-68.0608	0.048	-81.749	0.056	-78.7072	0.618667	0.215	-65.2478	0.206	-66.7026	0.228	-63.1466	0.327833	0.196	-40.2135	0.19	-42.0437	0.188	-42.6538
0.5	0.263444	0.046	-82.5095	0.077	-70.7224	0.098	-62.7376	0.618667	0.131	-78.8254	0.176	-71.5517	0.183	-70.4203	0.327833	0.08	-75.5974	0.105	-67.9715	0.106	-67.6665
0.25	0.263444	0.104	-60.4563	0.04	-84.7909	0.071	-73.0038	0.618667	0.157	-74.6228	0.173	-72.0366	0.191	-69.1272	0.327833	0.081	-75.2923	0.095	-71.0219	0.071	-78.3427
Interference biofilm formation
Concentration (mg/mL)	Strains
	15							96							CAPJ4
	Q	48h	Reduction (%)	48h	Reduction (%)	48h	Reduction (%)	Q	48h	Reduction (%)	48h	Reduction (%)	48h	Reduction (%)	Q	48h	Reduction (%)	48h	Reduction (%)	48h	Reduction (%)
4	0.629	0.181	-71.2242	0.096	-84.7377	0.107	-82.9889	0.918111	0.218	-76.2556	0.227	-75.2753	0.345	-62.4228	0.428	0.04	-90.6542	0.081	-81.0748	0.108	-74.7664
2	0.629	0.226	-64.07	0.219	-65.1828	0.204	-67.5676	0.918111	0.248	-72.988	0.28	-69.5026	0.225	-75.4932	0.428	0.146	-65.8879	0.085	-80.1402	0.071	-83.4112
1	0.629	0.135	-78.5374	0.167	-73.4499	0.146	-76.7886	0.918111	0.177	-80.7213	0.222	-75.8199	0.235	-74.404	0.428	0.062	-85.514	0.155	-63.785	0.052	-87.8505
0.5	0.629	0.088	-86.0095	0.088	-86.0095	0.084	-86.6455	0.918111	0.171	-81.3748	0.127	-86.1673	0.139	-84.8602	0.428	0.071	-83.4112	0.057	-86.6822	0.046	-89.2523
0.25	0.629	0.127	-79.8092	0.074	-88.2353	0.081	-87.1224	0.918111	0.201	-78.1072	0.138	-84.9691	0.137	-85.0781	0.428	0.049	-88.5514	0.052	-87.8505	0.08	-81.3084
Positive control		Negative control
Strains	48h	48h
1002	0.392	0.74
N1	0.35	0.315
VD57	0.23	0.201
T1	0.287	0.135
5	0.435	0.105
6	0.263
15	0.356
96	0.353
76	0.247
Quantification biofilm	1	2	3	Mean
1002	0.167	0.252	0.277667	0.232222	Weak
N1	0.115	0.149	0.5135	0.259167	Weak
VD57	0.165	0.348	0.277333	0.263444	Weak
T1	0.248	0.352	0.3955	0.331833	Moderate
5	0.481	0.715	0.66	0.618667	Moderate
6	0.32	0.327	0.335667	0.327556	Moderate
15	0.352	0.139	1.396	0.629	Strong
96	1.463	0.409	0.882333	0.918111	Strong
biofilm producer strain	0.503	0.429	0.353	0.428333	Moderate
Negative control	0.108	0.137	0.164	0.136333
DOA< DOCN = NEGATIVE	DOA < 0,136
DOCN<DOA<2.DOCN = WEAK	0,136 < DOA < 0,272
2.DOCN<DOA<4.DOCN = MODERATE	0,273< DOA < 0,544
DOA>4. DOCN = FORTE	DOA > 0,544
DOA = OD Isolate
DOCN= DOD Negative control

## Sheet: Interference AgNP 2
Intereference biofilm formation
Concentration (mg/mL)	Clinical isolates
	1002							N1							T1
	Q	48h	Reduction (%)	48h	Reduction (%)	48h	Reduction (%)	Q	48h	Reduction (%)	48h	Reduction (%)	48h	Reduction (%)	Q	48h	Reduction (%)	48h	Reduction (%)	48h	Reduction (%)
4	0.23	0.339	47.3913	0.05	-78.2609	0.074	-67.8261	0.297	0.067	-77.4411	0.073	-75.4209	0.084	-71.7172	0.255	0.23	-9.80392	0.21	-17.6471	0.039	-84.7059
2	0.23	0.071	-69.1304	0.045	-80.4348	0.032	-86.087	0.297	0.046	-84.5118	0.028	-90.5724	0.026	-91.2458	0.255	0.045	-82.3529	0	-100	0.051	-80
1	0.23	0.081	-64.7826	0.093	-59.5652	0.161	-30	0.297	0.163	-45.1178	0.087	-70.7071	0.08	-73.064	0.255	0.17	-33.3333	0.151	-40.7843	0.147	-42.3529
0.5	0.23	0.028	-87.8261	0.052	-77.3913	0.023	-90	0.297	0.063	-78.7879	0.079	-73.4007	0.066	-77.7778	0.255	0.016	-93.7255	0.014	-94.5098	0.01	-96.0784
0.25	0.23	0.044	-80.8696	0.066	-71.3043	0.196	-14.7826	0.297	0.045	-84.8485	0.073	-75.4209	0.053	-82.1549	0.255	0.213	-16.4706	0.15	-41.1765	0.132	-48.2353
Interference biofilm formation
Concentration (mg/mL)	Clinical isolates
	CAPJ4							5							6
	Q	48h	Reduction (%)	48h	Reduction (%)	48h	Reduction (%)	Q	48h	Reduction (%)	48h	Reduction (%)	48h	Reduction (%)	Q	48h	Reduction (%)	48h	Reduction (%)	48h	Reduction (%)
4	0.405	-0.058	-114.321	-0.033	-108.148	-0.035	-108.642	0.636	0.36	-43.3962	0.399	-37.2642	0.354	-44.3396	0.464	0.111	-76.0776	0.268	-42.2414	0.061	-86.8534
2	0.405	0.039	-90.3704	0.001	-99.7531	0.02	-95.0617	0.636	0.165	-74.0566	0.25	-60.6918	0.259	-59.2767	0.464	0.065	-85.9914	0.053	-88.5776	0.039	-91.5948
1	0.405	0.038	-90.6173	0.05	-87.6543	0.079	-80.4938	0.636	0.182	-71.3836	0.254	-60.0629	0.276	-56.6038	0.464	0.099	-78.6638	0.075	-83.8362	0.049	-89.4397
0.5	0.405	0.01	-97.5309	0.043	-89.3827	0.032	-92.0988	0.636	0.024	-96.2264	0.03	-95.283	0.027	-95.7547	0.464	0.023	-95.0431	0.027	-94.181	0.08	-82.7586
0.25	0.405	0.035	-91.358	0.034	-91.6049	0.04	-90.1235	0.636	0.052	-91.8239	0.056	-91.195	0.061	-90.4088	0.464	0.036	-92.2414	0.031	-93.319	0.067	-85.5603
Interferência na formação do Biofilme
Concentration (mg/mL)	Clinical isolates
	15							96
	Q	48h	Reduction (%)	48h	Reduction (%)	48h	Reduction (%)	Q	48h	Reduction (%)	48h	Reduction (%)	48h	Reduction (%)
4	0.745	0.395	-46.9799	0.115	-84.5638	0.111	-85.1007	0.48	0.107	-77.7083	0.152	-68.3333	0.157	-67.2917
2	0.745	0.153	-79.4631	0.052	-93.0201	0.065	-91.2752	0.48	0.049	-89.7917	0.046	-90.4167	0.096	-80
1	0.745	0.152	-79.5973	0.157	-78.9262	0.103	-86.1745	0.48	0.095	-80.2083	0.071	-85.2083	0.169	-64.7917
0.5	0.745	0.038	-94.8993	0.076	-89.7987	0.047	-93.6913	0.48	0.118	-75.4167	0.048	-90	0.045	-90.625
0.25	0.745	0.063	-91.5436	0.066	-91.1409	0.055	-92.6174	0.48	0.079	-83.5417	0.07	-85.4167	0.07	-85.4167
Positive control		Negative control
Strains	48h	48h			0.107	0.152	0.157
1002	0.295	0.618			0.049	0.046	0.096
N1	0.373	0.367			0.095	0.071	0.169
T1	0.388	0.193			0.118	0.048	0.045
5	0.505	0.178			0.079	0.07	0.07
6	0.337	0.107
15	0.484
96	0.48
CAPJ4	0.253

## Sheet: Interference AgNP table
Concentration	1002						N1
	48 h						48 h
4	80	100	97				100	100	100
2	16	24	43				42	46	41
1	25	25	45				45	36	39
0.5	47	50	55				34	48	52
0.25	53	46	41				58	61	54
Concentration	T1						5						6
	48 h						48 h						48 h
4	100	100	100				53	71	68				82	51	100
2	78	80	80				55	56	62				75	70	77
1	77	80	82				65	67	63				40	42	43
0.5	77	80	79				79	72	70				76	68	68
0.25	74	80	71				75	72	69				75	71	78
Concentration	15						96						CAPJ4
	48 h						48 ho						48 h
4	71	85	83				76	75	62				91	81	75
2	64	65	68				73	69	75				66	80	83
1	79	73	77				81	76	74				86	64	88
0.5	86	86	87				81	86	85				83	87	89
0.25	80	88	87				78	85	85				89	88	81
