# Supplementary material for: Activity of biogenic silver nanoparticles in planktonic and biofilm-associated Corynebacterium pseudotuberculosis
Source: PeerJ. 2024 Feb 20;12:e16751. doi: 10.7717/peerj.16751 (PMC10885795; doi:10.7717/peerj.16751)
Supplement: Data S1 [file peerj-12-16751-s002.zip › Interference consolidated biofilm.xlsx]

## Sheet: Consolidation biofilm
Biofilm consolidation raw data
Concentration (mg/mL)	Strains
	1002						N1						VD57						T1						5
	0h	24h	48h	D0 0h/24h	DO 24h/48h	DO 0h/48h	0h	24h	48h	D0 0h/24h	DO 24h/48h	DO 0h/48h	0h	24h	48h	D0 0h/24h	DO 24h/48h	DO 0h/48h	0h	24h	48h	D0 0h/24h	DO 24h/48h	DO 0h/48h	0h	24h	48h	D0 0h/24h	DO 24h/48h	DO 0h/48h
4	1.147	1.075	1.033	-6.27724	-3.90698	-9.93897	1.128	1.08	1.177	-4.25532	8.98148	4.34397	1.077	1.023	1.035	-5.01393	1.17302	-3.89972	1.308	1.262	1.251	-3.51682	-0.871632	-4.3578	0.967	0.911	0.891	-5.79111	-2.19539	-7.85936
2	0.848333	0.804	0.778	-5.22593	-3.23383	-8.29077	0.999	0.959	0.969	-4.004	1.04275	-3.003	0.989	1.139	1.052	15.1668	-7.63828	6.37007	0.902	1.049	0.947	16.2971	-9.72355	4.98891	0.617	0.586	0.558	-5.02431	-4.77816	-9.5624
1	0.651	0.734	0.716	12.7496	-2.45232	9.98464	0.892	0.99	1.071	10.9865	8.18182	20.0673	0.388	0.347	0.342	-10.567	-1.44092	-11.8557	0.892	0.966	0.951	8.29596	-1.5528	6.61435	0.5	0.491	0.453	-1.8	-7.73931	-9.4
0.5	0.61	0.852	0.85	39.6721	-0.234742	39.3443	0.759	0.896	0.91	18.0501	1.5625	19.8946	0.583	0.789	0.811	35.3345	2.78834	39.1081	0.745	0.899	0.901	20.6711	0.222469	20.9396	0.414	0.401	0.272	-3.1401	-32.1696	-34.2995
0.25	0.62	0.821	0.821	32.4194	0	32.4194	0.702	0.891	0.874	26.9231	-1.90797	24.5014	0.557	0.836	0.901	50.0898	7.77512	61.7594	1.034	1.053	1.023	1.83752	-2.849	-1.06383	0.356	0.356	0.447	0	25.5618	25.5618
Control (Biofilm + H2O)	0.566	0.423	0.432	-25.265	2.12766	-23.6749	0.511	0.557	0.447	9.00196	-19.7487	-12.5245	0.423	0.579	0.57	36.8794	-1.5544	34.7518	0.597	0.527	0.553	-11.7253	4.93359	-7.37018	0.306	0.292	0.4	-4.57516	36.9863	30.719
Biofilm consolidation raw data
Concentration (mg/mL)	Strains																								Neg control
	6						15						96						76 (biofilm forming strain)						Broth
	0h	24h	48h	D0 0h/24h	DO 24h/48h	DO 0h/48h	0h	24h	48h	D0 0h/24h	DO 24h/48h	DO 0h/48h	0h	24h	48h	D0 0h/24h	DO 24h/48h	DO 0h/48h	0h	24h	48h	D0 0h/24h	DO 24h/48h	DO 0h/48h	0h	24h	48h	D0 0h/24h	DO 24h/48h	DO 0h/48h
4	0.709	0.693	0.698	-2.2567	0.721501	-1.55148	0.774	0.708	0.731	-8.52713	3.24859	-5.55556	0.809	0.797	0.73	-1.48331	-8.40652	-9.76514	0.549	0.549	0.549	0.549	0.549	0.549	0.787	0.83	0.811	0	0.005	0
2	0.415	0.391	0.37	-5.78313	-5.37084	-10.8434	0.457	0.406	0.409	-11.1597	0.738916	-10.5033	0.445	0.398	0.386	-10.5618	-3.01508	-13.2584	0.629	0.56	0.633	-10.9698	13.0357	0.63593	0.561	0.519	0.57	0	-0.009	0
1	0.382	0.353	0.349	-7.59162	-1.13314	-8.63874	0.325	0.314	0.36	-3.38462	14.6497	10.7692	0.314	0.281	0.28	-10.5096	-0.355872	-10.828	0.423	0.445	0.471	5.20095	5.8427	11.3475	0.293	0.223	0.267	0	-0.001	0
0.5	0.274	0.261	0.323	-4.74453	23.7548	17.8832	0.249	0.237	0.239	-4.81928	0.843882	-4.01606	0.258	0.228	0.23	-11.6279	0.877193	-10.8527	0.292	0.262	0.268	-10.274	2.29008	-8.21918	0.217	0.165	0.189	0	-0.003	0
0.25	0.164	0.148	0.149	-9.7561	0.675676	-9.14634	0.201	0.186	0.19	-7.46269	2.15054	-5.47264	0.267	0.227	0.223	-14.9813	-1.76211	-16.4794	0.286	0.259	0.259	-9.44056	0	-9.44056	0.101	0.096	0.095	0	-0.001	0
Control (Biofilm + H2O)	0.136	0.145	0.155	6.61765	6.89655	13.9706	0.168	0.158	0.163	-5.95238	3.16456	-2.97619	0.174	0.161	0.179	-7.47126	11.1801	2.87356	0.246	0.29	2.94	17.8862	913.793	1095.12

## Sheet: Consolidation (%)
Biofilm consolidation raw data
Concentration (mg/mL)	Strains
	1002								N1								VD57								T1								5
	0h	24h	%	48h	%				0h	24h	%	48h	%				0h	24h	%	48h	%				0h	24h	%	48h	%				0h	24h	%	48h	%
4	0.493	0.478	-13.5624	0.507	2.01207					0.163	-23.1132	0.165	-5.71429				0.06	0.0223333	-89.4654	0.0186667	-89.3333					0.165	-34.7826		0						-100		-100
2	0.512	0.468333	-15.3104	0.557667	12.2066				0.2	0.180667	-14.7799	0.159333	-8.95238				0.067	0.0576667	-72.7987	0.0413333	-76.381				0.168	0.174333	-31.0935	0.154	15.7895				0.041	0.0295	-85.25	0.0513333	-76.0125
1	0.612	0.626	13.2007	0.619667	24.6814				0.177	0.145667	-31.2893	0.132333	-24.381				0.06	0.0266667	-87.4214	0.00433333	-97.5238				0.166	0.171	-32.4111	0.145	9.02256				0.201	0.171667	-14.1667	0.139333	-34.891
0.5	0.565	0.548333	-0.843882	0.533667	7.3776				0.149	0.118	-44.3396	0.179	2.28571				0.069	0.041	-80.6604	0.101	-42.2857				0.155	0.201333	-20.4216	0.156667	17.7945				0.276	0.246333	23.1667	0.159	-25.7009
0.25	0.644	0.602333	8.92104	0.52	4.62777				0.166	0.124	-41.5094	0.116333	-33.5238				0.097	0.056	-73.5849	0.0453333	-74.0952				0.26	0.255333	0.922266	0.197667	48.6216				0.164	0.126	-37	0.0726667	-66.0436
Control (Biofilm + H2O)	0.41	0.553333		0.497					0.283	0.211667		0.175333					0.283	0.211667		0.175333					0.255	0.253		0.133					0.204	0.2		0.214
Biofilm consolidation raw data
Concentration (mg/mL)	Isolados																																Negative control
	6								15								96								76 (biofilm forming strain)								Broth
	0h	24h	%	48h	%				0h	24h	%	48h	%				0h	24h	%	48h	%				0h	24h	%	48h	%				0h	24h	48h
4			-100	-0.113	100					-0.028	-109.061	-0.08	100						-100		-100						-100		-100
2	0.118	0.106	-38.7283	0.0963333	-30.6954				0.101333	0.0613333	-80.151	0.0533333	-82.2222				0.0646667	0.0663333	-69.0031	0.0616667	-73.3045				0.0206667	0.0173333	-86.3517	0.0283333	-74.2424
1	0.112	0.089	-48.5549	0.0783333	-43.6451				0.141	0.0903333	-70.7659	0.0533333	-82.2222				0.132333	0.133	-37.8505	0.089	-61.4719				0.0923333	0.054	-57.4803	0.0346667	-68.4848
0.5	0.114	0.0973333	-43.738	0.0723333	-47.9616				0.225333	0.234	-24.2718	0.178333	-40.5556				0.150333	0.186	-13.0841	0.197333	-14.5743				0.107333	0.0803333	-36.7454	0.073	-33.6364
0.25	0.163	0.133333	-22.9287	0.104333	-24.94				0.181	0.17	-44.9838	0.163667	-45.4444				0.200667	0.207	-3.27103	0.160667	-30.4473				0.119667	0.0956667	-24.6719	0.0726667	-33.9394
Control (Biofilm + H2O)	0.195	0.173		0.139					0.281	0.309		0.3					0.233	0.214		0.231					0.155333	0.127		0.11

## Sheet: AgNps + Consolidation 48h
Disruption consolidated biofilm
Concentration (mg/mL)	Isolates
	1002				N1				VD57				T1				5
	Q1	Q2	Q3	Mean	Q1	Q2	Q3	Mean	Q1	Q2	Q3	Mean	Q1	Q2	Q3	Mean	Q1	Q2	Q3	Mean
4	0.519	0.136	0.122	0.259	0.296	0.709	0.596	0.533667	0.874	0.616	0.91	0.8	0.354	0.655	0.29	0.433	0.147	0.292	0.255	0.231333
2	0.136	0.129	0.101	0.122	0.177	0.227	0.322	0.242	0.15	0.294	0.253	0.232333	0.174	0.105	0.207	0.162	0.1	0.164	0.339	0.201
1	0.08	0.08	0.1	0.0866667	0.218	0.164	0.196	0.192667	0.398	0.324	0.363	0.361667	0.089	0.111	0.103	0.101	0.221	0.209	0.221	0.217
0.5	0.142	0.136	0.138	0.138667	0.116	0.102	0.181	0.133	0.203	0.156	0.188	0.182333	0.107	0.075	0.087	0.0896667	0.147	0.342	0.244	0.244333
0.25	0.096	0.111	0.093	0.1	0.082	0.076	0.095	0.0843333	0.407	0.25	0.301	0.319333	0.083	0.083	0.085	0.0836667	0.093	0.101	0.335	0.176333
Control (Biofilm + H2O)	0.147	0.139	0.113	0.133	0.099	0.098	0.254	0.150333	0.13	0.171	0.125	0.142	0.181	0.164	0.125	0.156667	0.196	0.255	0.18	0.210333
Disrupton consolidated biofilm
Concentration (mg/mL)	Isolates
	6				15				96				biofilm producer strain
	Q1	Q2	Q3	Mean	Q1	Q2	Q3	Mean	Q1	Q2	Q3	Média	Q1	Q2	Q3	Mean
4	0.087	0.104	0.112	0.101	0.141	0.118	0.102	0.120333	0.123	0.107	0.121	0.117	0.096	0.113	0.086	0.0983333
2	0.071	0.102	0.138	0.103667	0.112	0.109	0.12	0.113667	0.112	0.105	0.122	0.113	0.092	0.077	0.088	0.0856667
1	0.124	0.122	0.104	0.116667	0.114	0.104	0.1	0.106	0.121	0.177	0.119	0.139	0.091	0.096	0.097	0.0946667
0.5	0.124	0.118	0.125	0.122333	0.13	0.099	0.138	0.122333	0.078	0.105	0.083	0.0886667	0.111	0.12	0.107	0.112667
0.25	0.12	0.104	0.127	0.117	0.104	0.121	0.099	0.108	0.079	0.106	0.075	0.0866667	0.115	0.114	0.098	0.109
Control (Biofilm + H2O)	0.13	0.091	0.126	0.115667	0.148	0.113	0.127	0.129333	0.129	0.121	0.124	0.124667	0.095	0.099	0.093	0.0956667
