# Supplementary material for: Activity of biogenic silver nanoparticles in planktonic and biofilm-associated Corynebacterium pseudotuberculosis
Source: PeerJ. 2024 Feb 20;12:e16751. doi: 10.7717/peerj.16751 (PMC10885795; doi:10.7717/peerj.16751)
Supplement: Data S1 [file peerj-12-16751-s002.zip › MIC AgNP.xlsx]

## Sheet: 1002 MIC
AgNP- 600 nm
Concentration (ug/mL)		5	2.5	1.25	0.625	0.315	0.156	0.078	0.04	0.02	0.01
1002	T1	0.861	0.651	0.26	0.155	0.131	0.102	0.105	0.504	0.439	0.517	0.582	0.063
	T2	0.859	0.685	0.259	0.153	0.118	0.093	0.863	0.536	0.486	0.553	0.602	0.062
	T3	0.844	0.682	0.26	0.158	0.122	0.103	0.094		0.504	0.507	0.607	0.061
Mean		0.854667	0.672667	0.259667	0.155333	0.123667	0.0993333	0.354	0.52	0.476333	0.525667	0.597	0.062
Test - (AgnP + broth)		-0.00533333	0.0846667	0.0136667	0.0113333	0.0206667	0.0273333	0.286	0.466	0.421333	0.470667
Growth (%)		-0.996885	15.8255	2.55452	2.11838	3.86293	5.10903	53.4579	87.1028	78.7539	87.9751
Inhibition (%) + MBC		100	100	100	100	100	100	46.5421	12.8972	21.2461	12.0249
AgNP + broth		0.86	0.588	0.246	0.144	0.103	0.072	0.068	0.054	0.055	0.055
AgNP + broth		0.869	0.618	0.233	0.137	0.103	0.077	0.079	0.056	0.056	0.055
AgNP + broth		0.8645	0.603	0.2395	0.1405	0.103	0.0745	0.0735	0.055	0.0555	0.055

## Sheet: N1 MIC
AgNP- 600 nm
Concentration (ug/mL)		5	2.5	1.25	0.625	0.315	0.156	0.078	0.04	0.02	0.01	11	12
N1	T1	0.928	0.661	0.262	0.158	0.123	0.09	0.089	0.498	0.611	0.415	0.568	0.063
	T2	0.872	0.729	0.275	0.155	0.122	0.089	0.089	0.357	0.424	0.407	0.552	0.062		0.492333
	T3	0.883	0.738	0.269	0.156	0.118	0.088	0.087	0.342	0.368	0.405	0.543	0.061
Mean		0.894333	0.709333	0.268667	0.156333	0.121	0.089	0.0883333	0.399	0.467667	0.409	0.554333	0.062
Test - (AgnP + broth)		0.0343333	0.121333	0.0226667	0.0123333	0.018	0.017	0.0203333	0.345	0.412667	0.354
Growth (%)		6.97832	24.6612	4.60705	2.50678	3.65854	3.45528	4.13279	70.122	83.8753	71.9512
Inhibition (%) + MBC		100	100	100	100	100	100	95.8672	29.878	16.1247	28.0488
AgNP + broth		0.86	0.588	0.246	0.144	0.103	0.072	0.068	0.054	0.055	0.055
AgNP + broth		0.869	0.618	0.233	0.137	0.103	0.077	0.079	0.056	0.056	0.055
AgNP + broth		0.8645	0.603	0.2395	0.1405	0.103	0.0745	0.0735	0.055	0.0555	0.055

## Sheet: T1 MIC
AgNP- 600 nm
Concentration (ug/mL)		5	2.5	1.25	0.625	0.315	0.156	0.078	0.04	0.02	0.01	11	12
T1	T1	0.996	0.795	0.297	0.204	0.166	0.149	0.271	0.426	0.413	0.563	0.485	0.063
	T2	0.996	0.775	0.286	0.204	0.158	0.15	0.288	0.397	0.395	0.57	0.515	0.062		0.445
	T3	1	0.745	0.284	0.189	0.165	0.163	0.371	0.434	0.531	0.536	0.521	0.061
Mean		0.997333	0.771667	0.289	0.199	0.163	0.154	0.31	0.419	0.446333	0.556333	0.507	0.062
Test - (AgnP + broth)		0.137333	0.183667	0.043	0.055	0.06	0.082	0.242	0.365	0.391333	0.501333
Growth (%)		30.8614	41.2734	9.66292	12.3596	13.4831	18.427	54.382	82.0225	87.9401	112.659
Inhibition (%) + MBC		100	100	100	100	100	100	45.618	17.9775	12.0599	0
AgNP + broth		0.86	0.588	0.246	0.144	0.103	0.072	0.068	0.054	0.055	0.055
AgNP + broth		0.869	0.618	0.233	0.137	0.103	0.077	0.079	0.056	0.056	0.055
AgNP + broth		0.8645	0.603	0.2395	0.1405	0.103	0.0745	0.0735	0.055	0.0555	0.055

## Sheet: CAPJ4 MIC
AgNP- 600 nm
Concentration (ug/mL)		5	2.5	1.25	0.625	0.315	0.156	0.078	0.04	0.02	0.01	11	12
CAPJ4	T1	0.969	0.611	0.196	0.133	0.108	0.078	0.076	0.067	0.065	0.073	0.536	0.063
	T2	0.975	0.608	0.215	0.134	0.103	0.08	0.075	0.067	0.066	0.07	0.46	0.062		0.422667
	T3	0.929	0.63	0.205	0.149	0.11	0.08	0.077	0.068	0.069	0.076	0.458	0.061
Mean		0.957667	0.616333	0.205333	0.138667	0.107	0.0793333	0.076	0.0673333	0.0666667	0.073	0.484667	0.062
Test - (AgnP + broth)		0.0976667	0.0283333	-0.0406667	-0.00533333	0.004	0.00733333	0.008	0.0133333	0.0116667	0.018
Growth (%)		40.192	11.6598	-16.7353	-2.19479	1.64609	3.01783	3.29218	5.48697	4.8011	7.40741
Inhibition (%) + MBC		100	100	100	100	100	96.9822	96.7078	94.513	95.1989	92.5926
AgNP + broth		0.86	0.588	0.246	0.144	0.103	0.072	0.068	0.054	0.055	0.055
AgNP + broth		0.869	0.618	0.233	0.137	0.103	0.077	0.079	0.056	0.056	0.055
AgNP + broth		0.8645	0.603	0.2395	0.1405	0.103	0.0745	0.0735	0.055	0.0555	0.055

## Sheet: 05 MIC
AgNP- 600 nm
Concentration (ug/mL)		5	2.5	1.25	0.625	0.315	0.156	0.078	0.04	0.02	0.01	11	12
5	T1	0.931	0.602	0.237	0.123	0.1	0.091	0.253	0.3	0.403	0.502	0.54	0.063
	T2	0.86	0.615	0.233	0.13	0.087	0.087	0.287	0.331	0.371	0.512	0.554	0.062		0.494333
	T3	0.837	0.636	0.238	0.116	0.093	0.084	0.231	0.373	0.354	0.481	0.575	0.061
Mean		0.876	0.617667	0.236	0.123	0.0933333	0.0873333	0.257	0.334667	0.376	0.498333	0.556333	0.062
Test - (AgnP + broth)		0.016	0.0296667	-0.01	-0.021	-0.00966667	0.0153333	0.189	0.280667	0.321	0.443333
Growth (%)		3.23887	6.0054	-2.02429	-4.25101	-1.95682	3.10391	38.2591	56.8151	64.9798	89.7436
Inhibition (%) + MBC		100	100	100	100	100	96.8961	61.7409	43.1849	35.0202	10.2564
AgNP + broth		0.86	0.588	0.246	0.144	0.103	0.072	0.068	0.054	0.055	0.055
AgNP + broth		0.869	0.618	0.233	0.137	0.103	0.077	0.079	0.056	0.056	0.055
AgNP + broth		0.8645	0.603	0.2395	0.1405	0.103	0.0745	0.0735	0.055	0.0555	0.055

## Sheet: 06 MIC
AgNP- 600 nm
Concentration (ug/mL)		5	2.5	1.25	0.625	0.315	0.156	0.078	0.04	0.02	0.01	11	12
6	T1	0.849	0.714	0.246	0.112	0.109	0.093	0.217	0.256	0.362	0.463	0.515	0.063
	T2	0.898	0.641	0.235	0.11	0.102	0.089	0.238	0.274	0.321	0.428	0.553	0.062		0.486667
	T3	0.858	0.608	0.24	0.114	0.107	0.105	0.222	0.31	0.369	0.387	0.578	0.061
Mean		0.868333	0.654333	0.240333	0.112	0.106	0.0956667	0.225667	0.28	0.350667	0.426	0.548667	0.062
Test - (AgnP + broth)		0.00833333	0.0663333	-0.00566667	-0.032	0.003	0.0236667	0.157667	0.226	0.295667	0.371
Growth (%)		1.71116	13.6208	-1.16359	-6.57084	0.616016	4.85969	32.3751	46.4066	60.7118	76.1807
Inhibition (%) + MBC		100	100	100	100	100	95.1403	67.6249	53.5934	39.2882	23.8193
AgNP + broth		0.86	0.588	0.246	0.144	0.103	0.072	0.068	0.054	0.055	0.055
AgNP + broth		0.869	0.618	0.233	0.137	0.103	0.077	0.079	0.056	0.056	0.055
AgNP + broth		0.8645	0.603	0.2395	0.1405	0.103	0.0745	0.0735	0.055	0.0555	0.055

## Sheet: 15 MIC
AgNP- 600 nm
Concentration (ug/mL)		5	2.5	1.25	0.625	0.315	0.156	0.078	0.04	0.02	0.01	11	12
15	T1	0.883	0.597	0.23	0.126	0.094	0.078	0.077	0.368	0.861	0.473	0.555	0.063
	T2	0.927	0.624	0.237	0.124	0.098	0.082	0.075	0.329	0.81	0.427	0.488	0.062		0.452333
	T3	0.892	0.64	0.242	0.127	0.145	0.083	0.082	0.371	0.906	0.742	0.5	0.061
Mean		0.900667	0.620333	0.236333	0.125667	0.112333	0.081	0.078	0.356	0.859	0.547333	0.514333	0.062
Test - (AgnP + broth)		0.0406667	0.0323333	-0.00966667	-0.0183333	0.00933333	0.009	0.01	0.302	0.804	0.492333
Growth (%)		8.99705	7.15339	-2.13864	-4.05605	2.0649	1.99115	2.21239	66.8142	177.876	108.923
Inhibition (%) + MBC		100	100	100	100	97.9351	98.0088	97.7876	33.1858	0	0
AgNP + broth		0.86	0.588	0.246	0.144	0.103	0.072	0.068	0.054	0.055	0.055
AgNP + broth		0.869	0.618	0.233	0.137	0.103	0.077	0.079	0.056	0.056	0.055
AgNP + broth		0.8645	0.603	0.2395	0.1405	0.103	0.0745	0.0735	0.055	0.0555	0.055

## Sheet: 96 MIC
AgNP- 600 nm
Concentration (ug/mL)		5	2.5	1.25	0.625	0.315	0.156	0.078	0.04	0.02	0.01
96	T1	0.921	0.661	0.234	0.133	0.108	0.148	0.078	0.38	0.366	0.455	0.531	0.063
	T2	0.88	0.643	0.233	0.129	0.101	0.087	0.126	0.33	0.346	0.453	0.533	0.062		0.478333
	T3	0.872	0.617	0.461	0.13	0.133	0.085	0.314	0.261	0.307	0.414	0.557	0.061
Mean		0.891	0.640333	0.309333	0.130667	0.114	0.106667	0.172667	0.323667	0.339667	0.440667	0.540333	0.062
Test - (AgnP + broth)		0.031	0.0523333	0.0633333	-0.0133333	0.011	0.0346667	0.104667	0.269667	0.284667	0.385667
Growth (%)		6.48536	10.9484	13.2497	-2.7894	2.30126	7.25244	21.8968	56.4156	59.5537	80.6834
Inhibition (%) + MBC		100	100	100	100	97.6987	92.7476	78.1032	43.5844	40.4463	19.3166
AgNP + broth		0.86	0.588	0.246	0.144	0.103	0.072	0.068	0.054	0.055	0.055
AgNP + broth		0.869	0.618	0.233	0.137	0.103	0.077	0.079	0.056	0.056	0.055
AgNP + broth		0.8645	0.603	0.2395	0.1405	0.103	0.0745	0.0735	0.055	0.0555	0.055
